# Supplementary material for: Exploring the Archaeome: Detection of Archaeal Signatures in the Human Body
Source: Front Microbiol. 2019 Dec 5;10:2796. doi: 10.3389/fmicb.2019.02796 (PMC6906140; doi:10.3389/fmicb.2019.02796)
Supplement: Supplementary file 5 [file Table_4.xlsx]

## Sheet: Archaea
Supplementary Table 4a: Number of archaeal RSVs received from test samples (sample set 1).
Archaea			Oral			Appendix			Nose			Stool			Skin
			Reads	RSVs observed		Reads	RSVs observed		Reads	RSVs observed		Reads	RSVs observed		Reads	RSVs observed
PCR21	349F-915R	Illu 349F-Illu519R	12	1		24	2		987	4		21	2		11	1
PCR22		Illu 519F-Illu785R	62	2		92914	5		259	2		82231	3		106285	9
PCR23		Illu 519F-Illu806R	580	2		119864	6		4107	2		74979	2		93479	7
PCR31	344F-1041R	Illu 349F-Illu519R	177	1		0	0		167	1		155228	4		572	5
PCR33		Illu 519F-Illu785R	55699	19		582	2		77481	13		107383	5		29938	14
PCR34		Illu 519F-Illu806R	102909	19		23	1		10655	19		80596	3		162723	39
PCR41	349F-1041R	Illu 349F-Illu519R	0	0		6	1		0	0		67580	4		0	0
PCR42		Illu 519F-Illu785R	6	2		0	0		48	1		117171	7		15	1
PCR43		Illu 519F-Illu806R	229	1		702	2		11	1		50183	3		1011	2
PCR61	349F-806R	Illu 349F-Illu519R	0	0		260	4		0	0		37	2		0	0
PCR62		Illu 519F-Illu785R	0	0		157	1		35338	7		1496	5		631	1
PCR63		Illu 519F-Illu806R	0	0		1302	1		28177	4		2416	2		0	0
PCR71	519F-1041R	Illu 519F-Illu785R	3	1		0	0		0	0		56082	5		0	0
PCR72		Illu 519F-Illu806R	35817	6		1302	1		2010	2		86018	3		1032	2
PCR81	519F-806R	Illu 519F-Illu785R	0	0		0	0		0	0		60	1		0	0
PCR82		Illu 519F-Illu806R	0	0		0	0		0	0		86	2		0	0
PCR91	344F-519R	Illu 349F-Illu519R	121	1		128	1		68	1		92987	4		0	0
PCRQ1	344F-915R	Illu 349F-Illu519R	47	2		129	1		68	2		85556	6		0	0
PCRQ3	(QIAGEN)	Illu 519F-Illu785R	0	0		119649	45		670	2		76957	5		68	2
PCRQ4		Illu 519F-Illu806R	0	0		104755	28		14943	4		55396	4		475	2
PCRM1	344F-915R	Illu 349F-Illu519R	24	1		0	0		752	3		83949	4		0	0
PCRM3	(Monarch)	Illu 519F-Illu785R	0	0		0	0		119032	22		83187	2		650	2
PCRM4		Illu 519F-Illu806R	0	0		0	0		111738	8		74511	3		125	2
PCRA1	344F-915R	Illu 349F-Illu519R	10	1		7	1		30	1		104882	4		0	0
PCRA3	(Analytikjena)	Illu 519F-Illu785R	0	0		0	0		116	2		86896	2		65	3
PCRA4		Illu 519F-Illu806R	160	2		41	3		4945	3		80898	4		475	3
PCRQ5	344F-806R	Illu 349F-Illu519R	0	0		112	2		79	1		111922	4		11	1
PCRQ6	(QIAGEN)	Illu 519F-Illu785R	0	0		3	1		37	2		7	1		0	0
PCRQ7		Illu 519F-Illu806R	111440	4		99011	3		95582	3		90887	2		127939	5
PCRM5	344F-806R	Illu 349F-Illu519R	147	4		81	1		55	1		90932	4		240	3
PCRM6	(Moarch)	Illu 519F-Illu785R	116479	21		120377	3		0	0		74819	6		130588	4
PCRM7		Illu 519F-Illu806R	129876	12		51549	3		73879	5		94749	5		112419	4
PCR8-Uni		Illu515F-Illu806uR	0	0		0	0		0	0		30	1		0	0
PCR9-Uni		Illu515FB-Illu806RB	0	0		0	0		0	0		0	0		0	0
PCR10-Uni		Illu 519F-Illu785R	0	0		0	0		83	1		184	2		0	0
PCR11-Uni		Illu 519F-Illu806R	22	1		0	0		0	0		690	2		0	0

## Sheet: Bacteria
Supplementary Table 4b: Number of bacterial RSVs received from test samples (sample set 1).
Bacteria			Oral			Appendix			Nose			Stool			Skin
			Reads	RSVs observed		Reads	RSVs observed		Reads	RSVs observed		Reads	RSVs observed		Reads	RSVs observed
PCR21	349F-915R	Illu 349F-Illu519R	0	0		0	0		0	0		0	0		0	0
PCR22		Illu 519F-Illu785R	366	4		222	6		2538	17		1298	8		58	3
PCR23		Illu 519F-Illu806R	735	15		10	3		2373	17		2626	2		0	0
PCR31	344F-1041R	Illu 349F-Illu519R	0	0		0	0		0	0		0	0		0	0
PCR33		Illu 519F-Illu785R	53	1		64	1		107	3		9	1		99	2
PCR34		Illu 519F-Illu806R	30	5		6	3		45	1		6	2		251	7
PCR41	349F-1041R	Illu 349F-Illu519R	0	0		0	0		0	0		0	0		0	0
PCR42		Illu 519F-Illu785R	45	1		9	2		102	4		264	18		14	1
PCR43		Illu 519F-Illu806R	1724	26		498	12		2427	23		33	2		2149	24
PCR61	349F-806R	Illu 349F-Illu519R	0	0		0	0		0	0		0	0		0	0
PCR62		Illu 519F-Illu785R	19515	60		6496	33		92043	30		97344	386		6444	31
PCR63		Illu 519F-Illu806R	78892	72		9420	31		91310	23		104674	308		11290	35
PCR71	519F-1041R	Illu 519F-Illu785R	4251	21		586	6		13224	22		72060	302		525	6
PCR72		Illu 519F-Illu806R	35371	67		2668	27		69269	78		3400	65		5121	46
PCR81	519F-806R	Illu 519F-Illu785R	71062	104		43963	55		78739	244		67666	639		76340	125
PCR82		Illu 519F-Illu806R	46708	90		12616	39		61178	161		66084	286		16449	96
PCR91	344F-519R	Illu 349F-Illu519R	0	0		0	0		0	0		42	1		0	0
PCRQ1	344F-915R	Illu 349F-Illu519R	0	0		0	0		0	0		0	0		0	0
PCRQ3	(QIAGEN)	Illu 519F-Illu785R	275	9		68	5		2155	17		14	2		941	8
PCRQ4		Illu 519F-Illu806R	320	7		68	7		2797	20		0	0		849	17
PCRM1	344F-915R	Illu 349F-Illu519R	0	0		0	0		0	0		0	0		0	0
PCRM3	(Monarch)	Illu 519F-Illu785R	2750	23		1406	17		82	6		13	3		1371	42
PCRM4		Illu 519F-Illu806R	5296	34		1626	20		0	0		18	4		2092	31
PCRA1	344F-915R	Illu 349F-Illu519R	0	0		0	0		0	0		0	0		0	0
PCRA3	(Analytikjena)	Illu 519F-Illu785R	180	2		291	5		342	5		0	0		13	2
PCRA4		Illu 519F-Illu806R	106	7		94	5		233	8		0	0		105	6
PCRQ5	344F-806R	Illu 349F-Illu519R	0	0		0	0		0	0		54	2		0	0
PCRQ6	(QIAGEN)	Illu 519F-Illu785R	0	0		0	0		0	0		0	0		0	0
PCRQ7		Illu 519F-Illu806R	146	5		0	0		6171	4		2016	16		169	9
PCRM5	344F-806R	Illu 349F-Illu519R	0	0		0	0		0	0		58	1		0	0
PCRM6	(Moarch)	Illu 519F-Illu785R	9253	16		121	7		0	0		11451	58		2469	9
PCRM7		Illu 519F-Illu806R	154	6		0	0		555	4		2402	23		27	4
PCR8-Uni		Illu515F-Illu806uR	36483	67		13554	42		28838	121		36554	208		33527	90
PCR9-Uni		Illu515FB-Illu806RB	46186	58		15743	26		35855	122		35134	171		51762	74
PCR10-Uni		Illu 519F-Illu785R	7736	34		1124	11		40565	68		70997	224		15346	46
PCR11-Uni		Illu 519F-Illu806R	22667	32		3459	13		6313	63		18703	42		21158	53

## Sheet: Eukarya-Unclassified
Supplementary Table 4c: Number of eukaryotic RSVs received from test samples (sample set 1).
Eukarya			Oral			Appendix			Nose			Stool			Skin
			Reads	RSVs observed		Reads	RSVs observed		Reads	RSVs observed		Reads	RSVs observed		Reads	RSVs observed
PCR21	349F-915R	Illu 349F-Illu519R	0	0		0	0		3	1		0	0		0	0
PCR22		Illu 519F-Illu785R	0	0		80	1		776	3		0	0		0	0
PCR23		Illu 519F-Illu806R	0	0		69	1		1573	2		0	0		0	0
PCR31	344F-1041R	Illu 349F-Illu519R	0	0		66	1		22	1		16	1		0	0
PCR33		Illu 519F-Illu785R	0	0		32	1		35	1		0	0		0	0
PCR34		Illu 519F-Illu806R	0	0		135	1		12	1		0	0		0	0
PCR41	349F-1041R	Illu 349F-Illu519R	0	0		0	0		0	0		0	0		0	0
PCR42		Illu 519F-Illu785R	0	0		0	0		0	0		0	0		0	0
PCR43		Illu 519F-Illu806R	0	0		4046	4		2563	4		0	0		0	0
PCR61	349F-806R	Illu 349F-Illu519R	0	0		18	1		0	0		0	0		0	0
PCR62		Illu 519F-Illu785R	113	1		15145	7		192	3		12	1		0	0
PCR63		Illu 519F-Illu806R	0	0		751	7		0	0		5	1		0	0
PCR71	519F-1041R	Illu 519F-Illu785R	0	0		0	0		6	1		6	2		0	0
PCR72		Illu 519F-Illu806R	0	0		6024	8		2947	5		0	0		0	0
PCR81	519F-806R	Illu 519F-Illu785R	101	1		41373	6		865	3		0	0		532	1
PCR82		Illu 519F-Illu806R	8	1		6803	5		107	2		12	1		37	1
PCR91	344F-519R	Illu 349F-Illu519R	6	1		5823	5		3750	3		128	6		40	1
PCRQ1	344F-915R	Illu 349F-Illu519R	0	0		0	0		2	1		0	0		0	0
PCRQ3	(QIAGEN)	Illu 519F-Illu785R	4	1		26	1		659	3		0	0		0	0
PCRQ4		Illu 519F-Illu806R	0	0		27	1		596	2		0	0		0	0
PCRM1	344F-915R	Illu 349F-Illu519R	0	0		24	2		15	2		0	0		7	1
PCRM3	(Monarch)	Illu 519F-Illu785R	0	0		7884	4		46	1		3	1		143	3
PCRM4		Illu 519F-Illu806R	0	0		10110	3		19	1		0	0		0	0
PCRA1	344F-915R	Illu 349F-Illu519R	20	1		0	0		0	0		0	0		0	0
PCRA3	(Analytikjena)	Illu 519F-Illu785R	0	0		0	0		0	0		0	0		0	0
PCRA4		Illu 519F-Illu806R	33	1		0	0		0	0		0	0		0	0
PCRQ5	344F-806R	Illu 349F-Illu519R	0	0		0	0		0	0		9	1		0	0
PCRQ6	(QIAGEN)	Illu 519F-Illu785R	0	0		0	0		0	0		0	0		0	0
PCRQ7		Illu 519F-Illu806R	0	0		317	1		0	0		0	0		8	1
PCRM5	344F-806R	Illu 349F-Illu519R	0	0		0	0		0	0		0	0		9	1
PCRM6	(Moarch)	Illu 519F-Illu785R	0	0		111	1		0	0		0	0		0	0
PCRM7		Illu 519F-Illu806R	0	0		16	1		21	1		0	0		0	0
PCR8-Uni		Illu515F-Illu806uR	0	0		1327	14		66	5		0	0		83	1
PCR9-Uni		Illu515FB-Illu806RB	0	0		1786	17		12	2		0	0		443	3
PCR10-Uni		Illu 519F-Illu785R	0	0		5266	1		3626	2		0	0		215	1
PCR11-Uni		Illu 519F-Illu806R	0	0		523	2		166	2		0	0		0	0
