# Supplementary material for: Exploring the Archaeome: Detection of Archaeal Signatures in the Human Body
Source: Front Microbiol. 2019 Dec 5;10:2796. doi: 10.3389/fmicb.2019.02796 (PMC6906140; doi:10.3389/fmicb.2019.02796)
Supplement: Supplementary file 6 [file Table_5.xlsx]

## Sheet: suppl. table 3
Supplementary Table 5: Number of archaeal, bacterial and eukaryotic reads and RSVs obtained, using the proposed protocol on sample set 2.
	Archaea			Bacteria			Eukarya
	Reads	RSVs		Reads	RSVs		Reads	RSVs
Oral 1	16822.7	14		114117	103		0	0
Oral 2	59645.3	37		36639.6	106		32	1
Oral 3	49215.4	32		82885.7	112		0	0
Oral 4	98266.4	49		1807.43	19		0	0
Oral 5	47011.1	38		28348.7	88		0	0
Oral 6	67916.6	41		40293	68		0	0
Skin 1	89173.7	49		1073	7		0	0
Skin 2	25585.9	16		3276.43	20		0	0
Skin 3	100579	39		2838.86	20		0	0
Skin 4	78760.4	40		4833.29	38		0	0
Skin 5	97360	5		11.2857	2		0	0
Skin 6	82145.4	34		3327.43	19		0	0
Skin 7	58399.9	29		3350.57	28		0	0
Appendix 1	110286	6		6	2		0	0
Appendix 2	113033	4		0	0		0	0
Appendix 3	4587.71	15		3498.57	28		105	2
Appendix 4	1543	8		100195	127		105	1
Appendix 5	661	6		28171.6	99		61	1
Nose 1	123480	25		2575.71	15		84	2
Nose 2	113364	6		13.2857	3		0	0
Nose 3	94764.6	4		6	1		0	0
Nose 4	111399	5		17	2		0	0
Nose 5	111244	4		6.28571	1		0	0
Nose 6	59944	3		50	1		0	0
Stool 1	115607	5		20.1429	5		0	0
Stool 2	97542.6	3		483	31		0	0
Stool 3	100189	3		984	44		0	0
Stool 4	70103.6	3		7876.14	102		0	0
Stool 5	86297.6	4		83	10		0	0
